# Supplementary material for: Lipopolysaccharide induces mouse translocator protein (18 kDa) expression via the AP-1 complex in the microglial cell line, BV-2
Source: PLoS One. 2019 Sep 19;14(9):e0222861. doi: 10.1371/journal.pone.0222861 (PMC6752844; doi:10.1371/journal.pone.0222861)
Supplement: S2 Table — Antibodies used in this study are shown with their supplier, product number and experimental procedure. WB: Western blotting, ICC: Immunocytochemistry, ChIP: Chromatin immunoprecipitation (XLSX) [file pone.0222861.s002.xlsx]

## Sheet: Sheet1
S2 Table.	List of antibodies used in this study.
antibody	Supplier	Product #	Application
PBR (TSPO)	abcam	ab109497	WB (1:5000)
			ICC (1:500)
alpha1 Sodium Potassium ATPase	Abcam	ab7671	WB (1:10000)
(Na+/K+ ATPase)			ICC (1:500)
COX IV	Abcam	ab16056	WB (1:5000)
GAPDH	Santa Cruz biotechnology	sc-25778	WB (1:10000)
Lamin-B1	Santa Cruz biotechnology	sc-6217	WB (1:5000)
c-Fos	Abcam	ab7963	WB (1:2000), ChIP
c-Jun	Abcam	ab31419	WB (1:2000), ChIP
RNA polymerase II	MERCK MILLIPORE	05-623	ChIP
Sp1	Santa Cruz biotechnology	sc-14027	ChIP
HDAC1	MERCK MILLIPORE	05-100	ChIP
normal mouse IgG	Santa Cruz biotechnology	sc-2025	ChIP
Goat anti-rabbit IgG HRP-conjugated	DakoCytomation	P0448	WB (1:5000)
Rabbit anti-mouse IgG HRP-conjugated	DakoCytomation	P0260	WB (1:5000)
Rabbit anti-goat IgG HRP-conjugated	DakoCytomation	P0449	WB (1:5000)
Alexa Fluor 488 Goat anti-Rabbit IgG	ThermoFisher Scientific	A-11034	ICC (1:500)
Alexa Fluor 488 Donkey anti-Mouse IgG	ThermoFisher Scientific	A-21202	ICC (1:500)
Alexa Fluor 594 Donkey anti-Rabbit IgG	ThermoFisher Scientific	A-21207	ICC (1:500)
